# Supplementary material for: Adding-on nivolumab to chemotherapy-stabilized patients is associated with improved survival in advanced pancreatic ductal adenocarcinoma
Source: Cancer Immunol Immunother. 2024 Sep 9;73(11):227. doi: 10.1007/s00262-024-03821-3 (PMC11383886; doi:10.1007/s00262-024-03821-3)
Supplement: Supplementary file 13 — Supplementary file13 (CSV 5 KB) [file 262_2024_3821_MOESM13_ESM.csv]

Supplementary Table 9 Immune profiling of resected tissues in patients receiving conversion surgery comparing group B1 to group A
	Log2 fold change	std error (log2)	Lower confidence limit (log2)	Upper confidence limit (log2)	Linear fold change	Lower confidence limit (linear)	Upper confidence limit (linear)	P-value	BY.p.value	method	Gene.sets	probe.ID
C4BPA-mRNA	4.3	1.36	1.64	6.97	19.8	3.12	125	0.00999	1	lm.nb	Complement	NM_000715.3:690
AMBP-mRNA	3.95	1.16	1.67	6.23	15.4	3.18	74.9	0.00682	1	lm.nb	Regulation	NM_001633.3:597
CFB-mRNA	2.78	0.802	1.2	4.35	6.85	2.3	20.4	0.0061	1	lm.nb		NM_001710.5:2029
C5-mRNA	2.72	0.917	0.922	4.52	6.59	1.89	22.9	0.0142	1	lm.nb	Complement	NM_001735.2:2592
APOE-mRNA	2.36	0.831	0.734	3.99	5.14	1.66	15.9	0.0174	1	lm.nb	Transporter Functions	NM_000041.2:96
SAA1-mRNA	2.1	0.768	0.591	3.6	4.28	1.51	12.1	0.0212	1	lm.nb		NM_199161.1:135
C2-mRNA	2.09	0.608	0.898	3.28	4.26	1.86	9.73	0.00638	1	lm.nb	Complement	NM_000063.3:1075
HSD11B1-mRNA	2.04	0.611	0.838	3.23	4.1	1.79	9.41	0.0076	1	lm.nb	Cell Functions	NM_181755.1:155
CD79B-mRNA	1.95	0.711	0.558	3.34	3.87	1.47	10.2	0.0207	1	lm.nb	B-Cell Functions	NM_021602.2:24
BTLA-mRNA	1.88	0.769	0.367	3.38	3.67	1.29	10.4	0.035	1	lm.nb	Cell Functions	NM_181780.2:305
CD22-mRNA	1.82	0.612	0.619	3.02	3.53	1.54	8.11	0.014	1	lm.nb		NM_001771.2:2515
CD19-mRNA	1.8	0.769	0.291	3.3	3.48	1.22	9.88	0.0415	1	lm.nb	B-Cell Functions, Regulation	NM_001770.4:1770
CCL21-mRNA	1.77	0.648	0.495	3.04	3.4	1.41	8.2	0.0214	1	lm.nb	Chemokines, Regulation	NM_002989.2:180
CD36-mRNA	1.27	0.448	0.392	2.15	2.41	1.31	4.43	0.0177	1	lm.nb	Transporter Functions	NM_001001548.2:705
C3-mRNA	1.27	0.48	0.331	2.21	2.41	1.26	4.63	0.0243	1	lm.nb	Regulation	NM_000064.2:4396
ST6GAL1-mRNA	1.2	0.507	0.205	2.19	2.29	1.15	4.57	0.0396	1	lm.nb		NM_003032.2:1300
CYFIP2-mRNA	1.15	0.312	0.537	1.76	2.22	1.45	3.39	0.00424	1	lm.nb		NM_001037332.2:4043
PPARG-mRNA	1.02	0.429	0.177	1.86	2.03	1.13	3.63	0.0391	1	lm.nb		NM_015869.3:1035
CD84-mRNA	1	0.44	0.138	1.86	2	1.1	3.64	0.0464	1	lm.nb		NM_001184879.1:28
SIGLEC1-mRNA	0.953	0.228	0.505	1.4	1.94	1.42	2.64	0.00192	1	lm.nb	Transporter Functions	NM_023068.3:5165
CD163-mRNA	0.924	0.402	0.137	1.71	1.9	1.1	3.28	0.0443	1	lm.nb	Transporter Functions	NM_004244.4:1630
SERPING1-mRNA	0.746	0.229	0.298	1.19	1.68	1.23	2.29	0.00851	1	lm.nb		NM_000062.2:305
MERTK-mRNA	0.734	0.27	0.205	1.26	1.66	1.15	2.4	0.0215	1	lm.nb	Transporter Functions	NM_006343.2:665
CMKLR1-mRNA	0.727	0.241	0.255	1.2	1.66	1.19	2.3	0.0129	1	lm.nb	Chemokines	NM_004072.1:770
IRF7-mRNA	0.558	0.174	0.218	0.899	1.47	1.16	1.86	0.00927	1	lm.nb		NM_001572.3:1763
ICAM3-mRNA	0.554	0.237	0.0893	1.02	1.47	1.06	2.03	0.0416	1	lm.nb	Adhesion, Regulation	NM_002162.3:1225
IL6ST-mRNA	0.526	0.221	0.0929	0.96	1.44	1.07	1.94	0.0386	1	lm.nb	Chemokines	NM_002184.2:2505
APP-mRNA	-0.2	0.0676	-0.332	-0.0671	0.871	0.794	0.955	0.0145	1	loglinear		NM_000484.3:1725
SMAD3-mRNA	-0.449	0.105	-0.655	-0.244	0.732	0.635	0.844	0.00159	1	lm.nb	Regulation	NM_005902.3:4220
SPA17-mRNA	-0.465	0.138	-0.735	-0.194	0.725	0.601	0.874	0.00722	1	lm.nb	CT Antigen	NM_017425.3:175
MAPK3-mRNA	-0.475	0.183	-0.835	-0.116	0.719	0.561	0.923	0.0269	1	lm.nb		NM_001040056.1:580
SIGIRR-mRNA	-0.618	0.219	-1.05	-0.19	0.651	0.484	0.877	0.0179	1	lm.nb		NM_021805.2:469
PSEN2-mRNA	-0.682	0.208	-1.09	-0.274	0.623	0.47	0.827	0.00831	1	lm.nb	Macrophage Functions	NM_000447.2:915
IL1RL2-mRNA	-0.781	0.34	-1.45	-0.115	0.582	0.367	0.923	0.0443	1	lm.nb		NM_003854.2:595
F2RL1-mRNA	-1.17	0.494	-2.14	-0.205	0.443	0.227	0.867	0.0389	1	lm.nb	Macrophage Functions, T-Cell Functions	NM_005242.3:940
PTGS2-mRNA	-1.2	0.459	-2.1	-0.304	0.434	0.233	0.81	0.0255	1	lm.nb	Cytokines	NM_000963.1:495
CCL8-mRNA	-1.44	0.642	-2.7	-0.183	0.368	0.154	0.881	0.0485	1	lm.nb	Chemokines, Regulation	NM_005623.2:689
EPCAM-mRNA	-1.68	0.491	-2.64	-0.716	0.313	0.161	0.609	0.00657	1	lm.nb	Adhesion, Cell Functions	NM_002354.1:415
CXCR1-mRNA	-1.78	0.641	-3.03	-0.521	0.292	0.122	0.697	0.0197	1	lm.nb	Chemokines, Regulation	NM_000634.2:1950
IL22RA1-mRNA	-2.27	0.684	-3.61	-0.928	0.208	0.082	0.526	0.0078	1	lm.nb	Chemokines	NM_021258.2:2524
MNX1-mRNA	-2.39	0.661	-3.69	-1.1	0.19	0.0775	0.467	0.00469	1	lm.nb		NM_005515.3:1680
CD24-mRNA	-2.41	0.605	-3.6	-1.23	0.188	0.0825	0.427	0.00256	1	lm.nb		NM_013230.2:95
MUC1-mRNA	-2.77	0.845	-4.43	-1.11	0.147	0.0465	0.462	0.00834	1	lm.nb		NM_001018017.1:725
LTF-mRNA	-3.89	1.34	-6.51	-1.28	0.0673	0.011	0.413	0.0154	1	lm.nb		NM_002343.2:590
DMBT1-mRNA	-4.54	1.03	-6.55	-2.52	0.0431	0.0107	0.174	0.00131	1	lm.nb		NM_007329.2:3712
PLA2G1B-mRNA	-6.79	2.61	-11.9	-1.68	0.00902	0.000261	0.312	0.0263	1	loglinear	Regulation	NM_000928.2:396
